# Supplementary material for: The Prognostic Significance of Tertiary Lymphoid Structures in Head and Neck Cancers: A Systematic Review and Meta‐Analysis
Source: J Oral Pathol Med. 2026 May 13;55(7):774–83. doi: 10.1111/jop.70151 (PMC13429375; doi:10.1111/jop.70151)
Supplement: Supplementary file 3 — Supporting Information: 3. Risk of bias and methodological quality of the included studies. [file JOP-55-774-s002.xlsx]

## Sheet: Planilha1
	Supplementary Material 3. Risk of bias and methodological quality of the included studies.
					Risk of bias assessment (QUIPS - Quality in Prognosis Studies tool)							GRADE (the Grading of Recommendations Assessment, Development, and Evaluation)
	Author	Year	Title	Study design	Study Participation	Study Attrition	Prognostic Factor Measurement	Outcome Measurement	Confounding Measurement and Account	Statistical Analysis and Reporting	Overall Score	Phase of investigation	Risk of bias	Inconsistency	Indirectness	Imprecision	Certainty of evidence
	Wirsing AM, Rikardsen OG, Steigen SE, Uhlin-Hansen L, Hadler-Olsen E.	2014	Characterisation and prognostic value of tertiary lymphoid structures in oral squamous cell carcinoma.	Retrospective cohort study	Moderate	Low	Low	Low	Moderate	Low	Low	Observational studies (Phase 2)	No serious limitations	No serious limitations	No serious limitations	No serious limitations	High
	Li K, Guo Q, Zhang X, Dong X, Liu W, Zhang A, Li Y, Yan J, Jia G, Zheng Z, Tang W, Pan L, An M, Zhang B, Liu S, Fu B.	2020	Oral cancer-associated tertiary lymphoid structures: gene expression profile and prognostic value	Retrospective cohort study	Moderate	Low	Low	Low	Moderate	Low	Low	Observational studies (Phase 2)	No serious limitations	No serious limitations	No serious limitations	No serious limitations	High
	Li Q, Liu X, Wang D, Wang Y, Lu H, Wen S, Fang J, Cheng B, Wang Z.	2020	Prognostic value of tertiary lymphoid structure and tumour infiltrating lymphocytes in oral squamous cell carcinoma	Retrospective cohort study	Moderate	Low	Moderate	Moderate	Moderate	Moderate	Moderate	Observational studies (Phase 2)	Serious limitations	No serious limitations	No serious limitations	No serious limitations	High
	Wang C, Huang Z, Zhang M, Xiong G, Chen X, Xie N.	2021	Prognostic value of tertiary lymphoid structures in early clinical stage oral tongue squamous cell carcinoma.	Retrospective cohort study	Moderate	Low	Moderate	Low	Moderate	Low	Moderate	Observational studies (Phase 2)	Serious limitations	No serious limitations	No serious limitations	No serious limitations	Moderate
	Almangush A, Bello IO, Elseragy A, Hagström J, Haglund C, Kowalski LP, Nieminen P, Coletta RD, Mäkitie AA, Salo T, Leivo I.	2022	Tertiary lymphoid structures associate with improved survival in early oral tongue cancer	Multicenter retrospective cohort study	Moderate	Low	Moderate	Low	Moderate	Low	Moderate	Observational studies (Phase 2)	Serious limitations	No serious limitations	No serious limitations	Serious limitations	Moderate
	Liang H, Zhang Z, Guan Z, Zheng S, Lou J, Liu W, Cai Q, Si Y.	2023	Follicle-like tertiary lymphoid structures: A potential biomarker for prognosis and immunotherapy response in patients with laryngeal squamous cell carcinoma	Retrospective cohort study	Low	Low	Moderate	Low	Moderate	Low	Low	Observational studies (Phase 2)	No serious limitations	No serious limitations	No serious limitations	Serious limitations	Moderate
	Wang M, Zhai R, Wang M, Zhu W, Zhang J, Yu M, Zhang W, Ye J, Liu L.	2023	Tertiary lymphoid structures in head and neck squamous cell carcinoma improve prognosis by recruiting CD8+ T cells.	Retrospective cohort study (clinical cohort) + bioinformatics analysis (TCGA-HNSCC cohort)	Moderate	Low	Low	Low	Moderate	Low	Low	Observational studies (Phase 2)	No serious limitations	No serious limitations	No serious limitations	No serious limitations	Moderate
	Weed DT, Zilio S, McGee C, Marnissi B, Sargi Z, Franzmann E, Thomas G, Leibowitz J, Nicolli E, Arnold D, Bicciato S, Serafini P.	2023	The Tumor Immune Microenvironment Architecture Correlates with Risk of Recurrence in Head and Neck Squamous Cell Carcinoma.	Prospective clinical study + TCGA bioinformatics analysis	Moderate	Low	Moderate	Moderate	High	Moderate	High	Observational studies (Phase 2)	Very serious limitations	No serious limitations	No serious limitations	Serious limitations	Moderate
	Zhang B, Li H, Liu YT, Xiong D, Zhang L, Sun ZJ.	2023	Single-cell chemokine receptor profiles delineate the immune contexture of tertiary lymphoid structures in head and neck squamous cell carcinoma.	Retrospective cohort study	Low	Low	Low	Low	Moderate	Low	Low	Observational studies (Phase 2)	No serious limitations	No serious limitations	No serious limitations	Serious limitations	Moderate
	Seki M, Sano T, Saito E, Ogawa M, Yokoo S, Oyama T.	2024	Tertiary lymphoid structures in tongue cancer: Association with clinicopathological parameters, preoperative S-1 chemotherapy response, and prognosis.	Retrospective cohort study	Moderate	Low	Moderate	Moderate	Moderate	Moderate	Moderate	Observational studies (Phase 2)	Serious limitations	No serious limitations	No serious limitations	Serious limitations	Low
	Sun B, Gan C, Tang Y, Xu Q, Wang K, Zhu F.	2024	Identification and validation of a prognostic model based on three TLS-Related genes in oral squamous cell carcinoma.	Retrospective cohort study (based on TCGA database) + experimental validation on clinical samples	Low	Low	Low	Low	Moderate	Low	Low	Observational studies (Phase 2)	No serious limitations	No serious limitations	No serious limitations	Serious limitations	Moderate
	Yao M, Yang T, Li Q, Zhang X, Zheng Z, Li J, Huang J, Sun Y, Gao X, Fang C.	2024	Characteristics and clinical significance of tertiary lymphoid structures in OSCC.	Retrospective cohort	Low	Low	Moderate	Low	Moderate	Low	Low	Observational studies (Phase 2)	No serious limitations	No serious limitations	No serious limitations	Serious limitations	Moderate
	Almangush A, Ruuskanen M, Hagström J, Kosma VM, Mäkitie AA, Leivo I.	2025	Tertiary lymphoid structures in nasopharyngeal carcinoma: A multi-institutional study.	Multicenter retrospective cohort study	Moderate	Low	Low	Low	Moderate	Low	Low	Observational studies (Phase 2)	No serious limitations	No serious limitations	No serious limitations	Serious limitations	Moderate
	Li H, Lou L, Du J, Li M, Wen X, Zhang Y, Liu S, Zheng ZQ, Liu X.	2025	Multimodal profiling uncovers tertiary lymphoid structures as a critical determinant of immunotherapy response and prognosis in nasopharyngeal carcinoma.	Multicenter retrospective cohort study	Low	Low	Low	Low	Moderate	Low	Low	Observational studies (Phase 2)	No serious limitations	No serious limitations	No serious limitations	No serious limitations	Moderate
	Ruiz-Torres DA, Bryan ME, Hirayama S, Merkin RD, Luciani E, Roberts TJ, Patel M, Park JC, Wirth LJ, Sadow PM, Sade-Feldman M, Stott SL, Faden DL.	2025	Spatial characterization of tertiary lymphoid structures as predictive biomarkers for immune checkpoint blockade in head and neck squamous cell carcinoma	Retrospective cohort study	Moderate	Low	Moderate	Low	High	Moderate	Moderate	Observational studies (Phase 2)	Serious limitations	No serious limitations	No serious limitations	Serious limitations	Low
	Xu et al. Xu S, Han C, Zhou J, Yang D, Dong H, Zhang Y, Zhao T, Tian Y, Wu Y	2025	Distinct maturity and spatial distribution of tertiary lymphoid structures in head and neck squamous cell carcinoma: implications for tumor immunity and clinical outcomes	Retrospective cohort	Low	Low	Moderate	Low	Moderate	Low	Low	Observational studies (Phase 2)	No serious limitations	No serious limitations	No serious limitations	No serious limitations	Moderate
